# Supplementary material for: High-Intensity Warm-Up Increases Anaerobic Energy Contribution during 100-m Sprint
Source: Biology (Basel). 2021 Mar 5;10(3):198. doi: 10.3390/biology10030198 (PMC7998547; doi:10.3390/biology10030198)
Supplement: Supplementary file 1 [file biology-10-00198-s001.zip]

Archive with 3 entries (3 files):
- S_Table/S_Table1.docx
- S_Figure/FigureS1.tif
- S_Figure/FigureS2.tif
